# Supplementary material for: A novel threefold interpenetrated zirconium metal–organic framework exhibiting separation ability for strong acids
Source: Chem Sci. 2024 Jan 2;15(4):1441–8. doi: 10.1039/d3sc04171a (PMC10806781; doi:10.1039/d3sc04171a)
Supplement: SC-015-D3SC04171A-s002 [file SC-015-D3SC04171A-s002.cif]

# Electronic Supplementary Material (ESI) for Chemical Science.
# This journal is © The Royal Society of Chemistry 2024

####################################################################### 
# 
# This file contains crystal structure data downloaded from the 
# Cambridge Structural Database (CSD) hosted by the Cambridge 
# Crystallographic Data Centre (CCDC).
# 
# Full information about CCDC data access policies and citation 
# guidelines are available at http://www.ccdc.cam.ac.uk/access/V1 
# 
# Audit and citation data items may have been added by the CCDC. 
# Please retain this information to preserve the provenance of 
# this file and to allow appropriate attribution of the data. 
# 
#######################################################################

data_Zr-BPT
_database_code_depnum_ccdc_archive 'CCDC 2265356'
loop_
_audit_author_name
_audit_author_address
'Kazuya Otsubo'
;Tokyo University of Science
Japan
;
_audit_update_record             
;
2023-06-20 deposited with the CCDC.	2023-12-14 downloaded from the CCDC.
;

# 1. CHEMICAL DATA

_chemical_name_systematic        
; ?
;
_chemical_name_common            Zr-BPT
# Get _chemical_formula_moiety using checkCIF
_chemical_formula_moiety         'C60.33 H36.33 O64.66 Zr12'
_chemical_formula_structural     ?
_chemical_formula_analytical     ?
_chemical_formula_sum            'C60.33 H36.33 O64.66 Zr12'
_chemical_formula_weight         2890.433
_chemical_melting_point          ?
_chemical_compound_source        ? # for minerals and
# natural products

loop_
_atom_type_symbol
_atom_type_description
_atom_type_scat_dispersion_real
_atom_type_scat_dispersion_imag
_atom_type_scat_source
C C 0.0043 0.0021 'International Tables for Crystallography, Vol. C'
H H -0.0006 0.0000 'International Tables for Crystallography, Vol. C'
O O 0.0142 0.0079 'International Tables for Crystallography, Vol. C'
Zr Zr -1.5995 0.6989 'International Tables for Crystallography, Vol. C'

#===============================================================================
# 2. POWDER SPECIMEN AND CRYSTAL DATA

_space_group_crystal_system      trigonal
_space_group_name_H-M_alt        'P -3 1 m'
_space_group_name_Hall           '-P 3 2'
_space_group_IT_number           162

loop_
_space_group_symop_id
_space_group_symop_operation_xyz
1 x,y,z
2 -y,x-y,z
3 -x+y,-x,z
4 -y,-x,-z
5 -x+y,y,-z
6 x,x-y,-z
7 -x,-y,-z
8 y,-x+y,-z
9 x-y,x,-z
10 y,x,z
11 x-y,-y,z
12 -x,-x+y,z

_cell_length_a                   26.659(1)
_cell_length_b                   26.659(1)
_cell_length_c                   10.1030(4)
_cell_angle_alpha                90
_cell_angle_beta                 90
_cell_angle_gamma                120
_cell_volume                     6218.1(5)
# If checkCIF gives a different Z value, change both
# _chemical_formula_sum and _chemical_formula_weight.
_cell_formula_units_Z            2
_cell_measurement_temperature    298(2)

_cell_special_details            ?

_exptl_crystal_description       powder
_exptl_crystal_colour            white
_exptl_crystal_density_diffrn    1.5438
_exptl_crystal_density_meas      ?
_exptl_crystal_density_method    'not measured'
_exptl_crystal_F_000             2791.18

# The next three fields give the specimen dimensions in mm.  The equatorial
# plane contains the incident and diffracted beam.

_pd_spec_size_axial              ? # perpendicular to
# equatorial plane

_pd_spec_size_equat              ? # parallel to
# scattering vector
# in transmission

_pd_spec_size_thick              ? # parallel to
# scattering vector
# in reflection

# The next five fields are character fields that describe the specimen.

_pd_spec_mounting                
# This field should be
# used to give details of the
# container.
; ?
;
_pd_spec_mount_mode              transmission

_pd_spec_shape                   cylinder

_pd_char_particle_morphology     ?
_pd_char_colour                  ?

# The following three fields describe the preparation of the specimen.
# The cooling rate is in K/min.  The pressure at which the sample was
# prepared is in kPa.  The temperature of preparation is in K.

_pd_prep_cool_rate               ?
_pd_prep_pressure                ?
_pd_prep_temperature             ?

_exptl_absorpt_coefficient_mu    1.418
# The next four fields are normally only needed for transmission experiments.
_exptl_absorpt_correction_type   ? # include if applicable
_exptl_absorpt_process_details   ? # include if applicable
_exptl_absorpt_correction_T_min  ? # include if applicable
_exptl_absorpt_correction_T_max  ? # include if applicable

#===============================================================================

# 3. EXPERIMENTAL DATA

_exptl_special_details           
; ?
;

# The following item is used to identify the equipment used to record
# the powder pattern when the diffractogram was measured at a laboratory
# other than the authors' home institution, e.g. when neutron or synchrotron
# radiation is used.

_pd_instr_location               
; ?
;
_pd_calibration_special_details  
# description of the method used
# to calibrate the instrument
; ?
;

_diffrn_ambient_temperature      298(2)
_diffrn_source                   'SPring-8, BL44B2'
_diffrn_source_target            ?
_diffrn_source_type              ?
_diffrn_radiation_type           'synchrotron radiation'
_diffrn_measurement_device_type  Debye-Scherrer
_diffrn_detector                 'gapless MYTHEN-modular detector'
_diffrn_detector_type            'Photon Counting'

_pd_meas_scan_method             step # options are 'step', 'cont',
#' 'tof', 'fixed' or
# 'disp' (= dispersive)
_pd_meas_special_details         
; ?
;

_diffrn_radiation_wavelength     0.800100
_diffrn_radiation_monochromator  Si(111)

# The following four items give details of the measured (not processed)
# powder pattern.  Angles are in degrees.

_pd_meas_number_of_points        6929
_pd_meas_2theta_range_min        0.9928
_pd_meas_2theta_range_max        70.0005
_pd_meas_2theta_range_inc        0.0100

# The following three items are used for time-of-flight measurements only.

_pd_instr_dist_src/spec          ?
_pd_instr_dist_spec/detc         ?
_pd_meas_2theta_fixed            ?

#===============================================================================

# 4. REFINEMENT DATA

# Use the next field to give any special details about the fitting of the
# powder pattern.

_pd_proc_ls_special_details      
; ?
;

# The next three items are given as text.

_pd_calc_method                  'Rietveld Refinement'

_pd_proc_ls_profile_function     'split pseudo-Voigt function'
_pd_proc_ls_background_function  'Legendre polynomials'
_pd_proc_ls_pref_orient_corr     
; ?
;
# Replace '; ?' with the following four lines for the March-Dollase function:
#; $P_k = \sum_{j=1}^{m_k} \frac{1}{m_k}
#\left( r^2 \cos^2 \alpha_j +r^{-1}\ sin^2 \alpha_j \right)^{-3/2}$
#with a preferred-orientation vector, (hkl),
#and <i>r</i> = 1.0(0)

_pd_proc_ls_prof_R_factor        0.05173
_pd_proc_ls_prof_wR_factor       0.07370
_pd_proc_ls_prof_wR_expected     0.02614
_refine_ls_R_I_factor            0.04695
_refine_ls_R_Fsqd_factor         0.02075
_refine_ls_R_factor_all          0.02075

_refine_special_details          
; ?
;

_refine_ls_matrix_type           full
_refine_ls_weighting_scheme      sigma
_refine_ls_weighting_details     1/<i>y</i>~i~
# The following line must be commented out in the absence of H atoms.
#_refine_ls_hydrogen_treatment       ?
_refine_ls_extinction_method     none
_refine_ls_extinction_coef       ?
_refine_ls_number_parameters     183
_refine_ls_number_restraints     136
_refine_ls_number_constraints    0

# The following item is the same as CHI, the square root of 'CHI squared'
_refine_ls_goodness_of_fit_all   2.8194

_refine_ls_restrained_S_all      ?
# The following item can be obtained by setting NPRINT at 2 in *.ins.
_refine_ls_shift/su_max          0.0
_refine_ls_shift/su_mean         ?

_refine_diff_density_max         0.0
_refine_diff_density_min         0.0

# The following four items apply to angular dispersive measurements.
# 2theta minimum, maximum and increment (in degrees) are for the
# intensities used in the refinement.

_pd_proc_2theta_range_min        0.9928
_pd_proc_2theta_range_max        40.0034
_pd_proc_2theta_range_inc        0.0099
_pd_proc_wavelength              ?


# Each refinement must be accompanied by a listing of the powder data
# in CIF format. Each listing should be sent as a separate file consisting
# of one data block containing a single powder profile. The value of
# _pd_block_diffractogram_id is used to associate each refinement with
# its corresponding powder profile, since it must match the value
# of _pd_block_id in the file containing the powder data. A template
# for supplying powder data in CIF format is available by ftp at
# ftp://ftp.iucr.org/pub/rietdataform.cif and an example is given
# at ftp://ftp.iucr.org/pub/rietdataxmpl.cif.

_pd_block_diffractogram_id       ?

# Give appropriate details in the next two text fields.

_pd_proc_info_excluded_regions   ?
_pd_proc_info_data_reduction     ?

# The following items are used to identify the programs used.

_computing_data_collection       ?
_computing_cell_refinement       'RIETAN-FP (Izumi and Momma, 2007)'
_computing_data_reduction        ?
_computing_structure_solution    ?
_computing_structure_refinement  'RIETAN-FP (Izumi and Momma, 2007)'
_computing_molecular_graphics    'VESTA (Momma and Izumi, 2008)'
_computing_publication_material  ?

#===============================================================================

# 5. ATOMIC COORDINATES AND DISPLACEMENT PARAMETERS

loop_
_atom_site_label
_atom_site_fract_x
_atom_site_fract_y
_atom_site_fract_z
_atom_site_occupancy
_atom_site_symmetry_multiplicity
_atom_site_Wyckoff_symbol
_atom_site_adp_type
_atom_site_U_iso_or_equiv
_atom_site_type_symbol
Zr1 0.07483 0 0.62338 1 6 k Uiso 0.0038 Zr
O1 0 0 0.70254 1 2 e Uiso 0.0076 O
O2 0.07508 0.07508 0.5781 1 6 k Uiso 0.0076 O
Zr2 0.5 0.08261 0.83872 1 12 l Uiso 0.0038 Zr
Zr3 0.57943 0 0.83872 1 6 k Uiso 0.0038 Zr
O3 0.57854 0.07353 0.93362 1 12 l Uiso 0.0076 O
O4 0.422 0 0.93362 1 6 k Uiso 0.0076 O
O5 0.5 0 0.78894 1 6 k Uiso 0.0076 O
O6 0.17134 0.05685 0.58924 1 12 l Uiso 0.01013 O
C1 0.20001 0.10001 0.5 1 6 j Uiso 0.01013 C
C2 0.26731 0.13366 0.5 1 6 j Uiso 0.01013 C
C3 0.29997 0.12863 0.61466 1 12 l Uiso 0.01013 C
H1 0.27743 0.10043 0.69299 1 12 l Uiso 0.01216 H
C4 0.36409 0.15939 0.61172 1 12 l Uiso 0.01013 C
H2 0.38713 0.153 0.68821 1 12 l Uiso 0.01216 H
C5 0.39568 0.19785 0.5 1 6 j Uiso 0.01013 C
C6 0.44916 0.22458 0.5 1 6 j Uiso 0.01013 C
C7 0.4806 0.19968 0.56741 1 12 l Uiso 0.01013 C
H3 0.45743 0.15885 0.6138 1 12 l Uiso 0.01216 H
C8 0.54286 0.23137 0.57186 1 12 l Uiso 0.01013 C
C9 0.57533 0.28759 0.5 1 6 j Uiso 0.01013 C
H4 0.62119 0.31059 0.5 1 6 j Uiso 0.01216 H
C10 0.5828 0.21022 0.64378 1 12 l Uiso 0.01013 C
O7 0.55284 0.16133 0.71539 1 12 l Uiso 0.01013 O
O8 0.6373 0.23956 0.65537 1 12 l Uiso 0.01013 O
C11 0.09923 0.09923 0.87178 0.84 6 k Uiso 0.01013 C
H5 0.11987 0.11987 0.96268 0.84 6 k Uiso 0.01216 H
O9 0.1094 0.05953 0.81842 0.84 12 l Uiso 0.01013 O
C12 0.41285 0 0.59525 0.51 6 k Uiso 0.01013 C
H6 0.39894 0 0.5038 0.51 6 k Uiso 0.01216 H
O10 0.45484 0.05155 0.65204 0.51 12 l Uiso 0.01013 O
C13 0.4193 0.1473 0.86985 0.74 12 l Uiso 0.01013 C
H7 0.37619 0.12741 0.88626 0.74 12 l Uiso 0.01216 H
O11 0.44963 0.11958 0.90093 0.74 12 l Uiso 0.01013 O
O12 0.44829 0.20229 0.79833 0.74 12 l Uiso 0.01013 O
C14 0.60092 0.22801 0.89272 0.55 12 l Uiso 0.01013 C
H8 0.64085 0.24434 0.93458 0.55 12 l Uiso 0.01216 H
O13 0.56066 0.16995 0.90569 0.55 12 l Uiso 0.01013 O
O14 0.58904 0.26292 0.80958 0.55 12 l Uiso 0.01013 O
C15 0.69592 0.08794 0.65533 0.46 12 l Uiso 0.01013 C
H9 0.72211 0.07083 0.64716 0.46 12 l Uiso 0.01216 H
O15 0.6377 0.05243 0.68022 0.46 12 l Uiso 0.01013 O
O16 0.71861 0.14735 0.64114 0.46 12 l Uiso 0.01013 O
C16 0.71613 0.11762 0.91178 0.13 12 l Uiso 0.01013 C
H10 0.74614 0.10802 0.9427 0.13 12 l Uiso 0.01216 H
O17 0.66113 0.0729 0.87042 0.13 12 l Uiso 0.01013 O
O18 0.72839 0.17556 0.91241 0.13 12 l Uiso 0.01013 O

#===============================================================================

# 6. GEOMETRICAL PARAMETERS

_geom_special_details            ?

loop_
_geom_bond_atom_site_label_1
_geom_bond_atom_site_label_2
_geom_bond_distance
_geom_bond_site_symmetry_1
_geom_bond_site_symmetry_2
_geom_bond_publ_flag
Zr1 O2 2.0356(1) . 6_556 ?
Zr1 O2 2.0499(1) . 1_555 ?
Zr1 O1 2.1492(1) . 1_555 ?
Zr1 O6 2.2663(1) . 1_555 ?
Zr1 O9 2.4058(1) . 1_555 ?
Zr2 O11 2.1198(1) . 1_555 ?
Zr2 O10 2.1668(1) . 1_555 ?
Zr2 O13 2.1747(1) . 1_555 ?
Zr2 O7 2.2327(1) . 1_555 ?
Zr2 O5 2.2590(1) . 1_555 ?
Zr2 O4 2.3481(1) . 1_555 ?
Zr2 O3 2.4226(1) . 1_555 ?
Zr3 O17 2.0954(1) . 1_555 ?
Zr3 O5 2.1763(1) . 1_555 ?
Zr3 O15 2.1817(1) . 1_555 ?
Zr3 O3 2.1928(1) . 1_555 ?
C1 O6 1.3570(1) . 1_555 ?
C1 C2 1.5538(1) . 1_555 ?
C2 C3 1.4949(1 . 1_555 ?
C2 C1 1.5538(1) . 1_555 ?
C3 C4 1.4810(1) . 1_555 ?
C4 C5 1.4733(1) . 1_555 ?
C5 C6 1.2347(1) . 1_555 ?
C6 C7 1.4708(1) . 1_555 ?
C7 C8 1.4382(1) . 1_555 ?
C8 C9 1.4932(1) . 1_555 ?
C8 C10 1.6062(1) . 1_555 ?
C10 O8 1.2649(1) . 1_555 ?
C10 O7 1.3487(1) . 1_555 ?
C11 O9 1.3309(1) . 1_555 ?
C12 O10 1.3901(1) . 1_555 ?
C13 O11 1.3769(1) . 1_555 ?
C13 O12 1.4613(1) . 1_555 ?
C14 O13 1.3797(1) . 1_555 ?
C14 O14 1.4024(1) . 1_555 ?
C15 O15 1.3781(1) . 1_555 ?
C15 O16 1.3917(1) . 1_555 ?
C16 O18 1.4099(1) . 1_555 ?
C16 O17 1.4134(1) . 1_555 ?


loop_
_geom_angle_atom_site_label_1
_geom_angle_atom_site_label_2
_geom_angle_atom_site_label_3
_geom_angle
_geom_angle_site_symmetry_1
_geom_angle_site_symmetry_2
_geom_angle_site_symmetry_3
_geom_angle_publ_flag
O2 Zr1 O2 77.2005(8) 6_556 . 1_555 ?
O2 Zr1 O1 112.036(1) 6_556 . 1_555 ?
O2 Zr1 O9 144.973(2) 6_556 . 1_555 ?
O2 Zr1 O6 82.2237(2) 1_555 . 1_555 ?
O1 Zr1 O9 75.208(1) 1_555 . 1_555 ?
O1 Zr1 O6 143.1316(1) 1_555 . 1_555 ?
O9 Zr1 O6 75.590(2) 1_555 . 1_555 ?
Zr1 O1 Zr1 106.995(1) 1_555 . 2_555 ?
Zr1 O2 Zr1 102.7985(8) 6_556 . 1_555 ?
O10 Zr2 O11 94.336(2) 1_555 . 1_555 ?
O10 Zr2 O5 72.8185(5) 1_555 . 1_555 ?
O10 Zr2 O13 130.8111(1) 1_555 . 1_555 ?
O10 Zr2 O7 80.927(3) 1_555 . 1_555 ?
O10 Zr2 O3 130.4815(4) 1_555 . 1_555 ?
O10 Zr2 O4 86.259(3) 1_555 . 1_555 ?
O11 Zr2 O5 145.9070(1) 1_555 . 1_555 ?
O11 Zr2 O13 73.4209(5) 1_555 . 1_555 ?
O11 Zr2 O7 88.683(1) 1_555 . 1_555 ?
O11 Zr2 O3 135.170(2) 1_555 . 1_555 ?
O11 Zr2 O4 81.0932(7) 1_555 . 1_555 ?
O5 Zr2 O13 138.6458(1) 1_555 . 1_555 ?
O5 Zr2 O7 118.988(2) 1_555 . 1_555 ?
O5 Zr2 O3 64.495(1) 1_555 . 1_555 ?
O5 Zr2 O4 66.938(1) 1_555 . 1_555 ?
O13 Zr2 O3 76.5071(7) 1_555 . 1_555 ?
O13 Zr2 O4 135.466(2) 1_555 . 1_555 ?
O7 Zr2 O3 98.288(1) 1_555 . 1_555 ?
O7 Zr2 O4 162.96(1) 1_555 . 1_555 ?
O3 Zr2 O4 98.573(1) 1_555 . 1_555 ?
O5 Zr3 O17 126.5461(1) 1_555 . 1_555 ?
O5 Zr3 O15 102.212(2) 1_555 . 1_555 ?
O5 Zr3 O3 69.862(1) 1_555 . 1_555 ?
O17 Zr3 O3 64.8393(2) 1_555 . 1_555 ?
O15 Zr3 O3 94.054(2) 1_555 . 1_555 ?
O3 Zr3 O3 101.457(2) 1_555 . 11_555 ?
Zr3 O3 Zr2 108.202(2) 1_555 . 1_555 ?
Zr2 O4 Zr2 108.621(2) 1_555 . 11_555 ?
Zr3 O5 Zr2 115.0133(6) 1_555 . 1_555 ?
Zr2 O5 Zr2 115.1928(5) 1_555 . 11_555 ?
C1 O6 Zr1 129.6364(4) 1_555 . 1_555 ?
O6 C1 O6 121.609(2) 1_555 . 6_556 ?
O6 C1 C2 119.1940(9) 1_555 . 1_555 ?
C3 C2 C3 119.415(2) 6_556 . 1_555 ?
C3 C2 C1 120.294(1) 6_556 . 1_555 ?
C4 C3 C2 119.837(1) 1_555 . 1_555 ?
C5 C4 C3 120.034(1) 1_555 . 1_555 ?
C6 C5 C4 119.663(1) 1_555 . 1_555 ?
C4 C5 C4 120.658(2) 6_556 . 1_555 ?
C7 C6 C7 120.8574(8) 1_555 . 6_556 ?
C8 C7 C6 120.0047(3) 1_555 . 1_555 ?
C7 C8 C9 119.60(1) 1_555 . 1_555 ?
C7 C8 C10 125.5090(4) 1_555 . 1_555 ?
C9 C8 C10 114.83(1) 1_555 . 1_555 ?
C8 C9 C8 119.7290(9) 1_555 . 6_556 ?
O8 C10 O7 119.341(1) 1_555 . 1_555 ?
O8 C10 C8 125.6531(2) 1_555 . 1_555 ?
O7 C10 C8 113.934(1) 1_555 . 1_555 ?
C10 O7 Zr2 176.52(1) 1_555 . 1_555 ?
O9 C11 O9 119.79(1) 1_555 . 10_555 ?
C11 O9 Zr1 133.8748(4) 1_555 . 1_555 ?
O10 C12 O10 117.775(2) 1_555 . 11_555 ?
C12 O10 Zr2 139.1039(1) 1_555 . 1_555 ?
O11 C13 O12 119.5520(3) 1_555 . 1_555 ?
C13 O11 Zr2 149.365(2) 1_555 . 1_555 ?
O13 C14 O14 119.6197(3) 1_555 . 1_555 ?
C14 O13 Zr2 156.422(1) 1_555 . 1_555 ?
O15 C15 O16 119.9955(1) 1_555 . 1_555 ?
C15 O15 Zr3 140.4124(9) 1_555 . 1_555 ?
O18 C16 O17 119.9913(2) 1_555 . 1_555 ?
C16 O17 Zr3 170.5278(4) 1_555 . 1_555 ?

# 7. TEXT

# start Validation Reply Form
_vrf_PLAT601_Zr-BPT              
;
PROBLEM: A Unit Cell Contains Solvent Accessible VOIDS of .. 1194 Ang**3.
RESPONSE: ...
This is an activated form of the present compound.
;
